# Supplementary material for: Concurrent Inhibition of Akt and ERK Using TIC-10 Can Overcome Venetoclax Resistance in Mantle Cell Lymphoma
Source: Cancers (Basel). 2023 Jan 13;15(2):510. doi: 10.3390/cancers15020510 (PMC9856512; doi:10.3390/cancers15020510)
Supplement: Supplementary file 1 [file cancers-15-00510-s001.zip]

Archive with 1 entries (1 files):
- cancers-2138618-supplementary.pdf
